# Supplementary material for: Cataract Progression Associated with Modifications in Calcium Signaling in Human Lens Epithelia as Studied by Mechanical Stimulation
Source: Life (Basel). 2021 Apr 21;11(5):369. doi: 10.3390/life11050369 (PMC8143283; doi:10.3390/life11050369)
Supplement: Supplementary file 1 [file life-11-00369-s001.zip]

Archive with 2 entries (2 files):
- VideoS1.avi
- VideoS2.avi
